# Supplementary material for: Pseudo-Jahn–Teller Effect in Natural Compounds and Its Possible Role in Straintronics I: Hypericin and Its Analogs
Source: Molecules. 2024 Nov 28;29(23):5624. doi: 10.3390/molecules29235624 (PMC11643763; doi:10.3390/molecules29235624)
Supplement: Supplementary file 1 [file molecules-29-05624-s001.zip]

Archive with 1 entries (1 files):
- molecules-3302637-supplementary.pdf
